# Supplementary material for: Identification of genes differentially expressed in a resistant reaction to Mycosphaerella pinodes in pea using microarray technology
Source: BMC Genomics. 2011 Jan 13;12:28. doi: 10.1186/1471-2164-12-28 (PMC3027157; doi:10.1186/1471-2164-12-28)
Supplement: Additional file 1 — Table S1. Genes differentially expressed in the resistant accession P655 comparing to the susceptible one cv Messire at 16, 24 and 48 hours after inoculation (hai) with M. pinodes. Genes induced are listed according to the functional categories as defined by Journet et al. (2002) and are sorted within these classes according to the induction level at 16hai. Oligo ID = identifier of M. truncatula 70 mer oligonucleotides. F.C = functional categories as defined by Journet et al. (2002). M = log2 (expresion ratio). TIGR ID = identifier in the TIGR M. truncatula Gene Index. Annotation = annotations according to TIGR release http://compbio.dfci.harvard.edu/tgi/ Empty cells means that no significance was detected at P < 0.05 or M > -0.8 or M < 0.8. [file 1471-2164-12-28-S1.XLS]

## Sheet: Suplemental Table S1
Table S1. Genes diferentially expresed in the resistant accession P655 comparing to the susceptible one cv Messire at 16, 24 and 48 hours after inoculation (hai) with M. pinodes. Genes induced are listed according to the functional categories as defined by Journet et al. (2002) and are sorted within these classes according to the induction level at 16hai. Oligo ID = identifier of M. truncatula 70…
Oligo ID	FC	M16hai	M24hai	M 48hai	Annotation TIGR Medicago truncatula Gene Index version 5.0
MT015143	I	1.39075	1.03723	1.30316	BG584806 homologue to SP|Q40375|PRP2 Repetitive proline-rich cell wall protein 2 precursor. [Barrel medic] {Medicago truncatula}, partial (33%); oligo-TC evalue 2e-33...
MT015121	I	1.22379		1.04911	BG586912 homologue to SP|Q43564|PRP1 Repetitive proline-rich cell wall protein 1 precursor. [Barrel medic] {Medicago truncatula}, partial (46%); oligo-TC evalue 1e-22...
MT002297	I	1.19047	0.863023	0.862405	TC79657 similar to PIR|T02581|T02581 nodulin-like protein [imported] - Arabidopsis thaliana, partial (41%); oligo-TC evalue 2e-33...
MT005666	I			0.877477	TC83381 weakly similar to GP|1777386|gb|AAC49708.1| caffeic acid O-methyltransferase {Pinus taeda}, partial (22%); oligo-TC evalue 2e-33...
MT004103	I			-1.13461	TC82015 homologue to GP|3204134|emb|CAA07236.1 beta-galactosidase {Cicer arietinum}, partial (6%); oligo-TC evalue 2e-33...
MT014461	I			-1.2348	TC86053 homologue to GP|3641863|emb|CAA06309.1 beta-galactosidase {Cicer arietinum}, partial (29%); oligo-TC evalue 2e-33...
MT013510	I		-1.07907		TC91374 similar to PIR|G85040|G85040 probable xyloglucan endotransglycosylase [imported] - Arabidopsis thaliana, partial (67%); oligo-TC evalue 2e-33...
MT006437	I			-1.41843	TC77501 similar to GP|13560781|gb|AAK30204.1 endoxyloglucan transferase {Daucus carota}, partial (89%); oligo-TC evalue 2e-33...
MT014283	I	-0.869444		-1.54566	TC85611 PIR|T09399|T09399 caffeoyl-CoA O-methyltransferase (EC 2.1.1.104) - alfalfa, complete; oligo-TC evalue 1e-28...
MT014301	I	-0.902628			TC76880 homologue to GP|3043422|emb|CAA06217.1 endoxyloglucan transferase {Cicer arietinum}, partial (98%); oligo-TC evalue 2e-33...
MT014287	I	-1.00088			TC76828 similar to GP|17154773|gb|AAL35979.1 extensin-like protein {Cucumis sativus}, partial (60%); oligo-TC evalue 2e-33...
MT001416	I	-1.01293			TC78670 homologue to GP|11932092|emb|CAC19184. expansin {Cicer arietinum}, complete; oligo-TC evalue 2e-33...
MT014300	I	-1.05073		-0.817563	BQ136812 homologue to GP|11138242|dbj xyloglucan endotransglycosylase {Pisum sativum}, partial (25%); oligo-TC evalue 3e-29...
MT015434	I	-1.09203		-1.21285	TC86491 homologue to GP|11907554|dbj|BAB19676. expansin {Prunus persica}, partial (95%); oligo-TC evalue 4e-25...
MT009043	I	-1.13954	-1.38195	-1.06454	TC78936 similar to PIR|A86239|A86239 protein T10O24.17 [imported] - Arabidopsis thaliana, partial (72%); oligo-TC evalue 2e-33...
MT007149	I	-1.49399	-0.811265		TC76727 similar to GP|10638955|emb|CAB81548. putative proline-rich protein APG isolog {Cicer arietinum}, partial (92%); oligo-TC evalue 2e-33...
MT011448	II			-0.853509	TC91155 similar to GP|9294312|dbj|BAB01483.1 contains similarity to kinesin light chain~geneid K24A2.5 {Arabidopsis thaliana}, partial (8%); oligo-TC evalue 2e-33...
MT003191	II		-0.847117		TC80700 similar to GP|9759160|dbj|BAB09716.1 contains similarity to myosin heavy chain~geneid MEE6.21 {Arabidopsis thaliana}, partial (4%); oligo-TC evalue 1e-28...
MT009028	III	1.1055			TC88081 similar to GP|17065340|gb|AAL32824.1 putative Na+/H+ antiporter {Arabidopsis thaliana}, partial (3%); oligo-TC evalue 2e-33...
MT004736	III	1.00043	1.01484		TC82248 similar to GP|15216028|emb|CAC51424. amino acid permease AAP3 {Vicia faba var. minor}, partial (29%); oligo-TC evalue 2e-33...
MT009407	III	0.991684			TC79397 similar to GP|3769673|gb|AAC64607.1| Tic20 {Pisum sativum}, complete; oligo-TC evalue 2e-33...
MT011777	III	0.922961	0.861585		TC91224 similar to GP|4929305|gb|AAD33943.1| Tha4 protein {Pisum sativum}, partial (97%); oligo-TC evalue 2e-33...
MT004006	III	0.902751			TC88142 weakly similar to GP|14587360|dbj|BAB61261. contains ESTs AU163711(E4375) C25327(S5952) D40001(S1713)~similar to Oryza sativa chromosome 6, partial (23%); oligo-TC evalue 2e-33...
MT011703	III			-1.32084	BG645644 similar to GP|18958689|gb| putative membrane protein {Oryza sativa (japonica cultivar-group)}, partial (17%); oligo-TC evalue 2e-33...
MT010013	III			-0.929207	TC79361 similar to GP|17380890|gb|AAL36257.1 putative membrane transporter protein {Arabidopsis thaliana}, partial (55%); oligo-TC evalue 2e-33...
MT013981	III		-0.958206	-1.66127	TC92705 similar to GP|13605811|gb|AAK32891.1 AT5g36940/MLF1860 {Arabidopsis thaliana}, partial (22%); oligo-TC evalue 2e-33...
MT005448	III	-0.919702		-0.957638	TC93242; oligo-TC evalue 2e-33...
MT010168	III	-0.969495	-0.929423		TC81558 similar to PIR|A85061|A85061 probable potassium transporter [imported] - Arabidopsis thaliana, partial (14%); oligo-TC evalue 2e-33...
MT009627	III	-1.06471		-1.03561	TC79617 weakly similar to GP|9757871|dbj|BAB08458.1 porin-like protein {Arabidopsis thaliana}, partial (97%); oligo-TC evalue 2e-33...
MT013996	IV			-1.29345	TC76651 PIR|T52341|T52341 ADP-ribosylation factor [imported] - rice, complete; oligo-TC evalue 2e-33...
MT000673	IV	-1.24672	-1.10583	-0.925045	TC77510 similar to PIR|T51543|T51543 TOM (target of myb1)-like protein - Arabidopsis thaliana, partial (7%); oligo-TC evalue 2e-33...
MT001283	IX	1.20832	1.83995	2.36881	TC78053 similar to GP|5923675|gb|AAD56326.1| putative mRNA capping enzyme RNA guanylyltransferase {Arabidopsis thaliana}, partial (71%); oligo-TC evalue 2e-33...
MT000283	IX	1.04696	0.908949	1.25408	TC76970 SP|P35015|RL41ARATH 60S ribosomal protein L41. [Rice] {Oryza sativa}, complete; oligo-TC evalue 2e-33...
MT008271	IX	0.961202	1.54391	2.59799	TC78538 homologue to SP|P49689|RS30ARATH 40S ribosomal protein S30. [Mouse-ear cress] {Arabidopsis thaliana}, complete; oligo-TC evalue 2e-33...
MT001241	IX		0.857296	0.889795	TC87029 similar to PIR|D85343|D85343 ribosomal protein S15a homolog [imported] - Arabidopsis thaliana, complete; oligo-TC evalue 2e-33...
MT000291	IX		1.4651		TC85787 homologue to SP|Q05046|CH62CUCMA Chaperonin CPN60-2 mitochondrial precursor (HSP60-2). [Pumpkin Winter squash] {Cucurbita maxima}, partial (20%); oligo-TC evalue 2e-33...
MT000269	IX			-0.940206	TC76908 homologue to GP|8131699|dbj|BAA96366.1 cytoplasmic ribosomal protein S13 {Panax ginseng}, complete; oligo-TC evalue 2e-33...
MT014791	IX			-1.1812	TC87828 similar to GP|8809596|dbj|BAA97147.1 contains similarity to ribosomal protein L9~geneid MNB8.13 {Arabidopsis thaliana}, partial (25%); oligo-TC evalue 2e-33...
MT014193	IX			-0.90705	TC76388 homologue to PIR|S17435|S17435 polyubiquitin 6 - common sunflower, partial (47%); oligo-TC evalue 2e-33...
MT007346	IX			-0.841139	TC77079 similar to GP|7208784|emb|CAB76914.1 60S ribosomal protein L6 {Cicer arietinum}, partial (98%); oligo-TC evalue 2e-33...
MT007438	IX			-0.870534	BE998582 similar to GP|19571095|db ribosomal protein L28-like {Oryza sativa (japonica cultivar-group)}, partial (97%); oligo-TC evalue 2e-33...
MT003591	IX	-0.911922			TC81010 similar to GP|16323167|gb|AAL15318.1 At1g30760/T5I822 {Arabidopsis thaliana}, partial (27%); oligo-TC evalue 2e-33...
MT006864	IX	-0.962704		0.825425	TC83938; oligo-TC evalue 2e-33...
MT013800	IX	-0.989739			TC93541 weakly similar to PIR|T06580|T06580 subtilisin-like proteinase (EC 3.4.21.-) p69f - tomato, partial (13%); oligo-TC evalue 2e-33...
MT006489	IX	-1.10676			TC91432 homologue to GP|14532556|gb|AAK64006.1 AT5g57360/MSF192 {Arabidopsis thaliana}, partial (21%); oligo-TC evalue 1e-28...
MT003935	IX	-1.3598			TC81744 similar to GP|18087625|gb|AAL58942.1 AT4g22410/F7K27 {Arabidopsis thaliana}, partial (41%); oligo-TC evalue 2e-33...
PC-MT000286	IX	-1.59966	1.07149		TC85716 homologue to PIR|S19140|S19140 dnaK-type molecular chaperone PHSP1 precursor mitochondrial - garden pea, partial (98%); oligo-TC evalue 2e-33...
MT013470	V	2.03545	1.47585	1.12521	TC83353 similar to GP|19911195|dbj|BAB86924. glucosyltransferase-6 {Vigna angularis}, partial (5%); oligo-TC evalue 2e-33...
MT001765	V	1.69054	1.67194	0.982781	TC78827 similar to PIR|S60478|S60478 probable 1-acyl-sn-glycerol-3-phosphate acyltransferase - Limnanthes douglasii, partial (79%); oligo-TC evalue 2e-33...
MT010566	V	1.41866	1.11525		TC90069 similar to GP|19911211|dbj|BAB86932. glucosyltransferase-14 {Vigna angularis}, partial (22%); oligo-TC evalue 2e-33...
MT005104	V	1.27621	1.15487		TC82553 similar to PIR|T00951|T00951 probable 3-oxoacyl-[acyl-carrier-protein] synthase (EC 2.3.1.41) F20D22.1 - Arabidopsis thaliana, partial (65%); oligo-TC evalue 2e-33...
MT010117	V	0.990867			TC81348 similar to GP|17979464|gb|AAL50069.1 At1g68530/T26J1410 {Arabidopsis thaliana}, partial (53%); oligo-TC evalue 2e-33...
MT006482	V	0.920081			TC91335; oligo-TC evalue 2e-33...
MT015301	V	0.877455		0.947869	TC76953 similar to GP|21554074|gb|AAM63155.1 putative acid phosphatase {Arabidopsis thaliana}, partial (62%); oligo-TC evalue 2e-33...
MT003917	V	0.842836			TC90510 similar to PIR|D96569|D96569 probable oxidoreductase 38288-39393 [imported] - Arabidopsis thaliana, partial (5%); oligo-TC evalue 2e-33...
MT000963	V	0.842383	0.927235	0.913178	TC77652 similar to GP|20334820|gb|AAM16166.1 At1g12050/F12F18 {Arabidopsis thaliana}, partial (97%); oligo-TC evalue 2e-33...
MT010104	V	0.832909			TC89380; oligo-TC evalue 3e-32...
MT000102	V	0.816183	1.6352	-1.01983	TC85298 homologue to SP|P27520|CB23PEA Chlorophyll A-B binding protein 215 chloroplast precursor (LHCII type II CAB-215) (LHCP)., complete; oligo-TC evalue 2e-33...
MT002137	V		-0.976472		TC87585 similar to GP|22655024|gb|AAM98103.1 At1g02660/T14P49 {Arabidopsis thaliana}, partial (53%); oligo-TC evalue 2e-33...
MT001839	V		0.935353		TC88064 homologue to PIR|JQ0290|FERZA photosystem I iron-sulfur protein psaC - rice chloroplast, complete; oligo-TC evalue 2e-33...
MT000206	V		1.16501		TC85614 SP|P06452|ATPIPEA ATP synthase A chain precursor (EC 3.6.3.14) (Subunit IV). [Garden pea] {Pisum sativum}, partial (98%); oligo-TC evalue 2e-33...
MT002129	V			-1.06712	BE204467 similar to GP|16648797|gb AT3g18000/MEB522 {Arabidopsis thaliana}, partial (26%); oligo-TC evalue 2e-33...
MT014777	V			0.83756	TC90037 weakly similar to PIR|G84823|G84823 probable anthocyanin 5-aromatic acyltransferase [imported] - Arabidopsis thaliana, partial (9%); oligo-TC evalue 2e-33...
MT007113	V		-3.78392	-1.77257	BG453288 homologue to SP|P17067|CAHC Carbonic anhydrase chloroplast precursor (EC 4.2.1.1) (Carbonate dehydratase). [Garden pea], partial (33%); oligo-TC evalue 1e-18...
MT015383	V		1.13086		TC86005 homologue to GP|9947518|gb|AAG04946.1| probable cytochrome oxidase subunit (cbb3-type) {Pseudomonas aeruginosa}, partial (2%); oligo-TC evalue 2e-33...
MT006599	V		-1.03776	-0.993482	TC93284 similar to GP|171500|gb|AAB59310.1|| fatty acid synthetase {Saccharomyces cerevisiae}, partial (0%); oligo-TC evalue 2e-33...
MT006716	V			0.852885	TC91354 weakly similar to GP|15081733|gb|AAK82521.1 AT5g44930/K21C1311 {Arabidopsis thaliana}, partial (17%); oligo-TC evalue 2e-33...
MT005302	V		0.824817		TC93774 homologue to SP|Q9TKI7|ATPBMEDSA ATP synthase beta chain (EC 3.6.3.14). [Alfalfa] {Medicago sativa}, partial (29%); oligo-TC evalue 2e-33...
MT000671	V			-1.1193	TC86307 homologue to PIR|T06773|T06773 ferredoxin--NADP+ reductase (EC 1.18.1.2) - garden pea (fragment), complete; oligo-TC evalue 2e-33...
MT015873	V			1.04302	TC78824 similar to GP|11837862|gb|AAG40473.1 putative acid phosphatase {Lycopersicon esculentum}, partial (59%); oligo-TC evalue 2e-33...
MT007419	V		-0.807843		TC77191 similar to GP|5031285|gb|AAD38148.1| beta-amylase {Prunus armeniaca}, partial (93%); oligo-TC evalue 2e-33...
MT003345	V			-0.839301	TC81194 weakly similar to GP|14647157|gb|AAK71870.1 chromomethylase 3 {Arabidopsis thaliana}, partial (11%); oligo-TC evalue 2e-33...
MT015098	V			-1.10911	TC76509 homologue to PIR|S29904|S29904 chlorophyll a/b-binding protein - English ivy (fragment), partial (53%); oligo-TC evalue 2e-33...
MT015096	V			-1.3119	BG456494 homologue to GP|2645999|gb| chlorophyll a/b binding protein of LHCII type I precursor {Panax ginseng}, partial (45%); oligo-TC evalue 2e-33...
MT015211	V			-0.801819	TC76666 homologue to GP|8569256|pdb|1EKJ|G Chain G The X-Ray Crystallographic Structure Of Beta Carbonic Anhydrase From The C3 Dicot Pisum, partial (85%); oligo-TC evalue 2e-33...
MT015877	V			-1.21622	BF520178 similar to GP|7331197|gb|A putative purple acid phosphatase precursor {Phaseolus vulgaris}, partial (21%); oligo-TC evalue 2e-33...
MT013908	V		-0.820546		TC81022 similar to PIR|T52556|T52556 beta-amylase (EC 3.2.1.2) precursor chloroplast [validated] - Arabidopsis thaliana, partial (33%); oligo-TC evalue 2e-33...
MT006495	V		1.25006		TC83954 similar to SP|Q9ZSS6|THD1ARATH Threonine dehydratase biosynthetic chloroplast precursor (EC 4.2.1.16) (Threonine deaminase) (TD)., partial (42%); oligo-TC evalue 2e-33...
MT007170	V			-0.998084	TC76797 homologue to GP|8954298|gb|AAD27882.2| chlorophyll a/b-binding protein CP24 precursor {Vigna radiata}, partial (93%); oligo-TC evalue 2e-33...
MT013549	V		-0.839168	-0.86688	TC90681 weakly similar to GP|19548654|gb|AAL90749.1 thioredoxin H {Populus tremula x Populus tremuloides}, partial (60%); oligo-TC evalue 2e-33...
MT015094	V		-0.820652	-1.54668	TC76507 homologue to GP|506629|gb|AAA50172.1|| photosystem II type I chlorophyll a/b-binding protein {Glycine max}, complete; oligo-TC evalue 2e-33...
MT015210	V			-1.00832	TC76667 homologue to GP|8569256|pdb|1EKJ|G Chain G The X-Ray Crystallographic Structure Of Beta Carbonic Anhydrase From The C3 Dicot Pisum, partial (83%); oligo-TC evalue 2e-33...
MT014084	V			-1.43888	TC87247 similar to GP|9714501|emb|CAC01441.1 putative fatty acid elongase {Zea mays}, partial (91%); oligo-TC evalue 2e-33...
MT004707	V			0.923307	TC81108 weakly similar to GP|9279781|dbj|BAB01433.1 glucosyltransferase-like protein {Arabidopsis thaliana}, partial (4%); oligo-TC evalue 2e-33...
MT015097	V			-1.51275	TC76504 homologue to GP|506629|gb|AAA50172.1|| photosystem II type I chlorophyll a/b-binding protein {Glycine max}, complete; oligo-TC evalue 2e-33...
MT014138	V			-0.830533	BI268310 similar to SP|O65194|RBSM Ribulose bisphosphate carboxylase small chain chloroplast precursor (EC 4.1.1.39), partial (55%); oligo-TC evalue 1e-28...
MT015099	V		-0.911781	-1.71462	TC76505 homologue to GP|9587207|gb|AAF89207.1| LHCII type I chlorophyll a/b-binding protein {Vigna radiata}, complete; oligo-TC evalue 2e-33...
MT014051	V			-1.66539	AA660574 homologue to GP|3293555|gb| chlorophyll a/b binding protein {Medicago sativa}, partial (39%); oligo-TC evalue 2e-33...
MT014137	V		-0.982923	-0.915415	BF633423 similar to GP|3928152|emb| ribulose 1 5-bisphosphate carboxylase small subunit {Cicer arietinum}, partial (33%); oligo-TC evalue 2e-33...
MT007185	V			-0.815086	TC85620 similar to SP|O22591|PSBQONOVI Oxygen-evolving enhancer protein 3 chloroplast precursor (OEE3), partial (84%); oligo-TC evalue 2e-33...
MT014158	V	-0.802593	-0.963418	-1.80634	TC76309 similar to GP|3928152|emb|CAA10290.1 ribulose 1 5-bisphosphate carboxylase small subunit {Cicer arietinum}, partial (98%); oligo-TC evalue 2e-33...
MT008107	V	-0.806923			TC78264 homologue to SP|O48902|MDHPMEDSA Malate dehydrogenase [NADP] chloroplast precursor (EC 1.1.1.82) (NADP-MDH). [Alfalfa], partial (91%); oligo-TC evalue 2e-33...
MT007313	V	-0.807239			TC77016 similar to SP|Q9ZP05|MDHGARATH Malate dehydrogenase glyoxysomal precursor (EC 1.1.1.37) (mbNAD-MDH). [Mouse-ear cress], partial (96%); oligo-TC evalue 2e-33...
MT000166	V	-0.810626			TC85535 homologue to SP|P28552|ATPGPEA ATP synthase gamma chain chloroplast precursor (EC 3.6.3.14). [Garden pea] {Pisum sativum}, partial (98%); oligo-TC evalue 2e-33...
MT009448	V	-0.812292			TC88937 homologue to SP|Q43857|INVAVICFA Acid beta-fructofuranosidase precursor (EC 3.2.1.26) (Acid sucrose-6- phosphate hydrolase), partial (42%); oligo-TC evalue 2e-33...
MT000334	V	-0.820803		-0.859455	TC85865 glutamine synthetase [Medicago truncatula]; oligo-TC evalue 2e-33...
MT007207	V	-0.828993			TC85631 homologue to SP|Q9BBN9|NU1CLOTJA NADH-plastoquinone oxidoreductase chain 1 chloroplast (EC 1.6.5.3). {Lotus japonicus}, complete; oligo-TC evalue 2e-33...
MT013754	V	-0.84125			TC89582; oligo-TC evalue 2e-33...
MT004072	V	-0.892825			TC90354 similar to GP|9294651|dbj|BAB03000.1 nucleotide sugar epimerase-like protein {Arabidopsis thaliana}, partial (55%); oligo-TC evalue 2e-33...
MT015222	V	-0.894913	-1.34598		TC85459 weakly similar to GP|18253083|dbj|BAB83948. CIG1 {Nicotiana tabacum}, partial (22%); oligo-TC evalue 2e-33...
MT015408	V	-0.92462			TC86282 similar to GP|16974525|gb|AAL31172.1 At2g26500/T9J22.17 {Arabidopsis thaliana}, partial (68%); oligo-TC evalue 4e-31...
MT006474	V	-0.933998			TC93374 homologue to SP|Q9BBN8|NUCCLOTJA NADH-plastoquinone oxidoreductase 49 kDa subunit chloroplast (EC 1.6.5.3). {Lotus japonicus}, partial (24%); oligo-TC evalue 2e-33...
MT014115	V	-1.00744			TC76366 homologue to SP|O65194|RBSMEDSA Ribulose bisphosphate carboxylase small chain chloroplast precursor (EC 4.1.1.39), partial (96%); oligo-TC evalue 2e-33...
MT000779	V	-1.01555			TC77723 similar to GP|21537121|gb|AAM61462.1 photosystem II {Arabidopsis thaliana}, partial (49%); oligo-TC evalue 2e-33...
MT007374	V	-1.07633		-2.16496	TC77126 homologue to GP|8954295|gb|AAD27880.2| photosystem I reaction center subunit III {Vigna radiata}, partial (85%); oligo-TC evalue 2e-33...
MT014122	V	-1.08243			TC76345 similar to GP|3928152|emb|CAA10290.1 ribulose 1 5-bisphosphate carboxylase small subunit {Cicer arietinum}, partial (98%); oligo-TC evalue 2e-33...
MT014342	V	-1.11523			BQ150083 similar to SP|P31336|PSBX Photosystem II 5 kDa protein chloroplast precursor (PSII-T), partial (70%); oligo-TC evalue 2e-33...
MT000943	V	-1.14713			TC86911 homologue to GP|20339362|gb|AAM19354.1 ribulose-5-phosphate-3-epimerase {Pisum sativum}, complete; oligo-TC evalue 2e-33...
MT014197	V	-1.18411		-1.34049	TC85300 homologue to PIR|S33775|S33775 chlorophyll a/b-binding protein - garden pea, partial (96%); oligo-TC evalue 2e-33...
MT014109	V	-1.2222		-1.18876	TC76438 homologue to SP|O65194|RBSMEDSA Ribulose bisphosphate carboxylase small chain chloroplast precursor (EC 4.1.1.39), partial (98%); oligo-TC evalue 2e-33...
MT007206	V	-1.27144		-1.1305	TC85631 homologue to SP|Q9BBN9|NU1CLOTJA NADH-plastoquinone oxidoreductase chain 1 chloroplast (EC 1.6.5.3). {Lotus japonicus}, complete; oligo-TC evalue 2e-33...
MT000956	V	-1.29487		-1.47785	TC78050 homologue to GP|5830469|emb|CAB54849.1 hydroperoxide lyase {Medicago sativa}, partial (45%); oligo-TC evalue 2e-33...
MT007071	V	-1.53969	-1.60328		TC76635 homologue to SP|Q01516|ALFCPEA Fructose-bisphosphate aldolase 1 chloroplast precursor (EC 4.1.2.13) (Fragment). [Garden pea], partial (17%); oligo-TC evalue 2e-33...
MT014000	V	-1.54664		-1.11736	TC85476 homologue to PIR|T51616|T51616 chlorophyll a/b-binding protein [imported] - garden pea, complete; oligo-TC evalue 2e-33...
MT010362	V	-1.58369			TC88276 similar to GP|8777412|dbj|BAA97002.1 indole-3-glycerol phosphate synthase {Arabidopsis thaliana}, partial (85%); oligo-TC evalue 2e-33...
MT001292	V	-1.69542			TC93835 0.005...
MT006915	V	-2.04043	-1.39691	-1.75852	TC91553 similar to PIR|T00810|T00810 glycerol-3-phosphate dehydrogenase [imported] - Arabidopsis thaliana, partial (40%); oligo-TC evalue 2e-33...
MT005498	V	-2.21295	-2.80668	-2.98719	TC91920 weakly similar to PIR|T45779|T45779 probable glutamate receptor - Arabidopsis thaliana, partial (14%); oligo-TC evalue 2e-33...
MT010787	V	-2.25196		3.68001	TC90236 similar to GP|4586308|dbj|BAA76348.1 protoporphyrinogen IX oxidase {Glycine max}, partial (39%); oligo-TC evalue 2e-33...
MT001034	V		-0.852254		TC78043 weakly similar to GP|4753801|emb|CAB42052.1 nicotianamine synthase {Lycopersicon esculentum}, partial (83%); oligo-TC evalue 2e-33...
MT015061	VI	1.42125	0.882487		TC85201 similar to SP|P38414|LOX1LENCU Lipoxygenase (EC 1.13.11.12). [Lentil] {Lens culinaris}, partial (49%); oligo-TC evalue 6e-24...
MT013322	VI	0.985241			TC93346 similar to GP|5230728|gb|AAD40979.1| peroxisomal copper-containing amine oxidase {Glycine max}, partial (48%); oligo-TC evalue 2e-33...
MT006064	VI	0.945622	0.854613		TC91378 similar to GP|11762132|gb|AAG40344.1 AT3g62110 {Arabidopsis thaliana}, partial (23%); oligo-TC evalue 2e-33...
MT000596	VI			-1.89575	TC86308 similar to SP|O48927|CP78SOYBN Cytochrome P450 78A3 (EC 1.14.-.-). [Soybean] {Glycine max}, partial (88%); oligo-TC evalue 2e-33...
MT005593	VI			1.46185	TC83534 similar to GP|21553762|gb|AAM62855.1 putative amine oxidase {Arabidopsis thaliana}, partial (38%); oligo-TC evalue 2e-33...
MT001070	VI		0.85363		TC78077 similar to GP|4115536|dbj|BAA36411.1 UDP-glycose flavonoid glycosyltransferase {Vigna mungo}, partial (66%); oligo-TC evalue 1e-28...
MT006134	VI		1.86683		TC81027 similar to PIR|H85064|H85064 4-coumarate--CoA ligase-like protein [imported] - Arabidopsis thaliana, partial (28%); oligo-TC evalue 2e-33...
MT006994	VI			-1.5351	TC85176 homologue to PIR|S56655|S56655 lipoxygenase (EC 1.13.11.12) loxG - garden pea, partial (19%); oligo-TC evalue 2e-33...
MT000200	VI			0.860538	TC85619 similar to PIR|T11578|T11578 probable lipoxygenase (EC 1.13.11.12) CPRD46 drought-inducible - cowpea, partial (75%); oligo-TC evalue 2e-33...
MT000193	VI		1.33972		TC85559 similar to PIR|T07012|T07012 acetyl-CoA carboxylase (EC 6.4.1.2) - potato chloroplast, partial (66%); oligo-TC evalue 2e-33...
MT000333	VI		1.32041		TC85502 homologue to SP|P27990|PALYMEDSA Phenylalanine ammonia-lyase (EC 4.3.1.5). [Alfalfa] {Medicago sativa}, complete; oligo-TC evalue 2e-27...
MT013671	VI			-0.871035	TC84229 weakly similar to GP|9294175|dbj|BAB02077.1 cytochrome p450 {Arabidopsis thaliana}, partial (20%); oligo-TC evalue 2e-33...
MT012159	VI		0.942903		TC83702 similar to SP|O48651|ERG1PANGI Squalene monooxygenase (EC 1.14.99.7) (Squalene epoxidase) (SE). [Korean ginseng] {Panax ginseng}, partial (18%); oligo-TC evalue 2e-33...
MT003115	VI			1.22945	TC89052 weakly similar to GP|166949|gb|AAA32913.1|| cytochrome P-450LXXIA1 (cyp71A1) {Persea americana}, partial (38%); oligo-TC evalue 2e-33...
MT001043	VI			1.49009	TC77410 similar to GP|21392365|gb|AAM48289.1 flavanone 3 beta-hydroxylase {Solanum tuberosum}, partial (98%); oligo-TC evalue 2e-33...
MT002497	VI			0.959559	TC88443 weakly similar to GP|4996123|dbj|BAA78340.1 hyoscyamine 6 beta-hydroxylase {Atropa belladonna}, partial (23%); oligo-TC evalue 2e-33...
MT009587	VI	-0.811094			TC78460 similar to GP|21554579|gb|AAM63621.1 flavonol synthase-like protein {Arabidopsis thaliana}, partial (86%); oligo-TC evalue 2e-33...
MT003010	VI	-1.06264	-2.14617		TC89135 weakly similar to SP|Q9STL2|C71LARATH Cytochrome P450 71A21 (EC 1.14.-.-). [Mouse-ear cress] {Arabidopsis thaliana}, partial (32%); oligo-TC evalue 2e-33...
MT014118	VI	-1.17937	-1.73103		TC85168 similar to PIR|T06827|T06827 lipoxygenase (EC 1.13.11.12) - garden pea, partial (98%); oligo-TC evalue 2e-24...
MT002785	VI	-1.31612	-1.39702	-1.5349	TC80364 weakly similar to SP|P50165|TRNHDATST Tropinone reductase homolog (EC 1.1.1.-) (P29X). [Jimsonweed Common thornapple] {Datura stramonium}, partial (66%); oligo-TC evalue 2e-33...
MT012682	VI	-1.38908			TC80051 similar to GP|15778634|gb|AAL07489.1 amygdalin hydrolase isoform AH I precursor {Prunus serotina}, partial (66%); oligo-TC evalue 2e-33...
MT011191	VII	0.953142	0.887907	0.852424	TC82200 weakly similar to GP|9757884|dbj|BAB08471.1 RuvB DNA helicase-like protein {Arabidopsis thaliana}, partial (16%); oligo-TC evalue 2e-33...
MT004118	VII			-0.832033	TC82262 similar to GP|1888557|gb|AAC49902.1| diadenosine 5' 5'''-P1 P4-tetraphosphate hydrolase {Lupinus angustifolius}, partial (16%); oligo-TC evalue 2e-33...
MT001339	VIII	1.26123	1.10938		TC87447 homologue to GP|15148912|gb|AAK84883.1 NAC domain protein NAC1 {Phaseolus vulgaris}, partial (92%); oligo-TC evalue 2e-33...
MT009598	VIII	1.09184	1.43473		TC79845 similar to GP|21554069|gb|AAM63150.1 ethylene responsive element binding factor-like {Arabidopsis thaliana}, partial (39%); oligo-TC evalue 2e-33...
MT008649	VIII	1.05787	0.997912		TC87796 weakly similar to SP|P03211|EBN1EBV EBNA-1 nuclear protein. [strain B95-8 Human herpesvirus 4] {Epstein-barr virus}, partial (23%); oligo-TC evalue 2e-33...
MT005976	VIII	1.02893	0.914386		TC93710 similar to PIR|T51273|T51273 promoter-binding factor-like protein - Arabidopsis thaliana, partial (30%); oligo-TC evalue 2e-33...
MT000362	VIII	1.01001	1.00753	1.16628	TC77110 similar to GP|10140799|gb|AAG13629.1 putative steroid membrane binding protein {Oryza sativa}, partial (49%); oligo-TC evalue 2e-33...
MT016167	VIII	0.9046			BI262875 GRAS family transcription factor...
MT015261	VIII	0.890575	0.974447		TC76796 similar to GP|22074046|gb|AAK95687.1 transcription factor JERF1 {Lycopersicon esculentum}, partial (5%); oligo-TC evalue 2e-33...
MT016157	VIII	0.883814			BE319790 Pathogenesis related transcriptional factor and ERF...
MT002827	VIII	0.855908	0.83341		TC80713 similar to PIR|D84717|D84717 probable cysteinyl-tRNA synthetase [imported] - Arabidopsis thaliana, partial (24%); oligo-TC evalue 2e-33...
MT008661	VIII	0.847677			TC87393 similar to PIR|G84825|G84825 probable CCCH-type zinc finger protein [imported] - Arabidopsis thaliana, partial (16%); oligo-TC evalue 2e-33...
MT016437	VIII		0.860286		AJ848040 PROBABLE C2H2 type zinc finger protein ID1 like...
MT011589	VIII		-1.12557	-1.97996	TC87048 similar to GP|8778594|gb|AAF79602.1| F5M15.3 {Arabidopsis thaliana}, partial (77%); oligo-TC evalue 2e-33...
MT008378	VIII			-0.828161	TC87360; oligo-TC evalue 2e-33...
MT008731	VIII		-0.878566		TC78273 similar to GP|23237914|dbj|BAC16488. putative transcription factor APFI {Oryza sativa (japonica cultivar-group)}, partial (28%); oligo-TC evalue 2e-33...
MT015990	VIII		-1.40855		TC76565 similar to GP|15810171|gb|AAL06987.1 AT3g16857/MUH151 {Arabidopsis thaliana}, partial (31%); oligo-TC evalue 2e-33...
MT013325	VIII			-1.09157	TC84058 weakly similar to GP|10177426|dbj|BAB10711. GATA-binding transcription factor-like protein {Arabidopsis thaliana}, partial (15%); oligo-TC evalue 2e-33...
MT009202	VIII			1.50542	TC77895 similar to GP|18087577|gb|AAL58919.1 AT4g00150/F6N1520 {Arabidopsis thaliana}, partial (41%); oligo-TC evalue 7e-30...
MT011704	VIII	-0.806145	-0.814774		TC91195 similar to GP|13365574|dbj|BAB39119. putative CTP synthase {Oryza sativa (japonica cultivar-group)}, partial (39%); oligo-TC evalue 2e-33...
MT002341	VIII	-0.840122			TC79766 homologue to GP|5923912|gb|AAD56411.1| bHLH transcription factor GBOF-1 {Tulipa gesneriana}, partial (28%); oligo-TC evalue 2e-33...
MT011401	VIII	-1.03165			TC79757 similar to GP|14190459|gb|AAK55710.1 AT3g09731 {Arabidopsis thaliana}, partial (86%); oligo-TC evalue 2e-33...
MT015283	VIII	-1.1221			TC85653 weakly similar to PIR|S44261|S44261 SRG1 protein - Arabidopsis thaliana, partial (20%); oligo-TC evalue 2e-33...
MT015124	VIII	-1.30215			AL371197 homologue to GP|6273331|gb| glycine-rich RNA binding protein {Medicago sativa}, complete; oligo-TC evalue 2e-33...
MT011927	VIII	-1.47434			TC90604 weakly similar to PIR|B96760|B96760 probable homeobox protein T9L24.43 [imported] - Arabidopsis thaliana, partial (8%); oligo-TC evalue 2e-33...
MT012751	VIII	-1.6947	-0.93503	-1.31513	TC83617; oligo-TC evalue 2e-33...
MT014356	X	1.2663	1.059		TC85808 similar to GP|6143903|gb|AAF04449.1| 12-oxophytodienoate reductase (OPR2), 15748-17127 {Arabidopsis thaliana}, partial (95%); oligo-TC evalue 2e-33...
MT014354	X	1.19373			TC85808 similar to GP|6143903|gb|AAF04449.1| 12-oxophytodienoate reductase (OPR2), 15748-17127 {Arabidopsis thaliana}, partial (95%); oligo-TC evalue 7e-30...
MT011343	X	1.14636	0.883689		TC80935 similar to GP|11994328|dbj|BAB02287. receptor protein-like {Arabidopsis thaliana}, partial (13%); oligo-TC evalue 2e-33...
MT011648	X	0.805979			TC91194; oligo-TC evalue 2e-33...
MT002252	X			-0.90538	TC87949 similar to GP|16904224|gb|AAL30819.1 calcium/calmodulin-dependent protein kinase CaMK2 {Nicotiana tabacum}, partial (62%); oligo-TC evalue 2e-33...
MT002729	X			-1.0744	TC89621 similar to GP|19715597|gb|AAL91622.1 At2g23450/F26B6.10 {Arabidopsis thaliana}, partial (23%); oligo-TC evalue 2e-33...
MT009158	X		-1.28428		TC88304 weakly similar to GP|11072027|gb|AAG28906.1 F12A21.14 {Arabidopsis thaliana}, partial (11%); oligo-TC evalue 2e-33...
MT014753	X			-1.37807	TC90240 homologue to GP|20302596|dbj|BAB91125. Ser/Thr kinase {Arabidopsis thaliana}, partial (28%); oligo-TC evalue 2e-33...
MT013890	X			-0.982674	TC88105 similar to GP|21593085|gb|AAM65034.1 Putative protein kinase {Arabidopsis thaliana}, partial (72%); oligo-TC evalue 1e-28...
MT008763	X			-1.00174	TC79044 homologue to GP|13561063|emb|CAA65500. protein kinase {Medicago sativa}, partial (67%); oligo-TC evalue 2e-33...
MT010193	X		-2.25426		TC80761 homologue to GP|1370174|emb|CAA98164.1 RAB1Y {Lotus japonicus}, partial (94%); oligo-TC evalue 1e-31...
MT015663	X	-0.829459			TC88029 similar to PIR|T52119|T52119 signal peptidase (EC 3.4.99.-) [imported] - Arabidopsis thaliana, partial (98%); oligo-TC evalue 2e-33...
MT008494	X	-0.884854		-1.1288	TC78698 homologue to GP|3746903|gb|AAC64109.1| signal recognition particle 54 kDa subunit precursor {Pisum sativum}, partial (45%); oligo-TC evalue 4e-31...
MT009940	X	-1.38609	-0.873638	-1.12469	BI263421 similar to GP|21165527|db mitogen-activated protein kinase {Solanum tuberosum}, partial (46%) 0.001...
MT012718	X	-1.84758			TC83265 similar to GP|10047457|gb|AAG12252.1 guanylate kinase {Lilium longiflorum}, partial (24%); oligo-TC evalue 2e-33...
MT010223	X	-1.86407			TC90306 similar to GP|16604366|gb|AAL24189.1 At1g21410/F24J817 {Arabidopsis thaliana}, partial (26%); oligo-TC evalue 2e-33...
MT005772	XI	-2.12384			TC83729 similar to PIR|T39676|T39676 probable yeast cell division cycle CDC50 homolog - fission yeast (Schizosaccharomyces pombe), partial (19%); oligo-TC evalue 2e-33...
MT000186	XII	1.08701	1.04206		TC85581 weakly similar to PIR|T14329|T14329 dermal glycoprotein precursor extracellular - carrot (fragment), partial (72%); oligo-TC evalue 2e-33...
MT001382	XII	0.854333	1.02277	0.933104	TC78118 similar to PIR|T06528|T06528 lectin - garden pea, partial (77%); oligo-TC evalue 2e-33...
MT015320	XII	0.833233	0.977058		TC77024 similar to GP|10334495|emb|CAC10209. putative extracellular dermal glycoprotein {Cicer arietinum}, complete; oligo-TC evalue 2e-33...
MT012187	XII		0.830129		TC91876 weakly similar to GP|1771455|emb|CAA93830.1 lectin 4 {Phaseolus lunatus}, partial (20%); oligo-TC evalue 2e-33...
MT004897	XII			0.841945	TC84286 similar to GP|9294063|dbj|BAB02020.1 beta-glucosidase {Arabidopsis thaliana}, partial (9%); oligo-TC evalue 2e-33...
MT004376	XII		2.95727	2.93867	TC91372 homologue to PIR|S49877|S49877 legumin A precursor - Vicia narbonensis, partial (3%); oligo-TC evalue 2e-33...
MT015157	XII		-1.12883	-0.0960695	TC85218 similar to SP|P05692|LEGJPEA Legumin J precursor. [Garden pea] {Pisum sativum}, partial (73%); oligo-TC evalue 2e-33...
MT000278	XII			1.1479	TC76980 similar to GP|14487954|gb|AAK63815.1 early light inducible protein {Medicago sativa}, partial (87%); oligo-TC evalue 2e-33...
MT008472	XII			-0.797662	TC87307 weakly similar to PIR|T14329|T14329 dermal glycoprotein precursor extracellular - carrot (fragment), partial (18%); oligo-TC evalue 2e-33...
MT003812	XII			1.64146	TC82500; oligo-TC evalue 2e-33...
MT004679	XII			-1.49369	TC90930 similar to GP|1742955|emb|CAA96058.1 CLC-b chloride channel protein {Arabidopsis thaliana}, partial (35%); oligo-TC evalue 2e-33...
MT014704	XIIA	3.6061	3.07771	1.56198	TC80412 similar to GP|5381253|dbj|BAA82306.1 peroxidase {Nicotiana tabacum}, partial (71%); oligo-TC evalue 2e-33...
MT001261	XIIA	2.06006	1.68489		TC87286 similar to GP|22335707|dbj|BAC10552. nine-cis-epoxycarotenoid dioxygenase4 {Pisum sativum}, partial (50%); oligo-TC evalue 2e-33...
MT015019	XIIA	1.97441	1.32493	1.01651	TC93000 similar to GP|5453379|gb|AAD43561.1| bacterial-induced peroxidase precursor {Gossypium hirsutum}, partial (55%); oligo-TC evalue 2e-33...
MT014726	XIIA	1.95813	2.0797		TC79559 similar to GP|11385437|gb|AAG34801.1 glutathione S-transferase GST 11 {Glycine max}, partial (78%); oligo-TC evalue 2e-33...
MT008551	XIIA	1.77405	1.19569		TC78940 similar to SP|P22196|PER2ARAHY Cationic peroxidase 2 precursor (EC 1.11.1.7). [Peanut] {Arachis hypogaea}, partial (92%); oligo-TC evalue 2e-33...
MT012181	XIIA	1.60164	1.19571	1.23399	TC89099 weakly similar to PIR|S71564|S71564 lipid transfer protein SDi-9 drought-induced - common sunflower, partial (25%); oligo-TC evalue 2e-33...
MT008366	XIIA	1.50312	1.77014	0.976337	TC78224 similar to GP|5453379|gb|AAD43561.1| bacterial-induced peroxidase precursor {Gossypium hirsutum}, partial (93%); oligo-TC evalue 2e-33...
MT000911	XIIA	1.37532	1.1341	1.00231	TC76930 similar to GP|19911581|dbj|BAB86894. syringolide-induced protein B13-1-9 {Glycine max}, partial (87%); oligo-TC evalue 2e-33...
MT006316	XIIA	1.28803	1.48719	1.12689	TC82368 similar to SP|Q01784|DR39PEA Disease resistance response protein 39 precursor. [Garden pea] {Pisum sativum}, partial (85%); oligo-TC evalue 1e-28...
MT006497	XIIA	1.28526	1.23618	1.09616	TC93816 similar to GP|9279716|dbj|BAB01273.1 ABC transporter {Arabidopsis thaliana}, partial (16%); oligo-TC evalue 2e-33...
MT006999	XIIA	1.28336	1.60485	1.81252	TC85204 homologue to GP|13992526|emb|CAC38073. peroxidase1A {Medicago sativa}, complete; oligo-TC evalue 2e-33...
MT007682	XIIA	1.1183	1.08581	0.879505	TC77455 similar to GP|22335695|dbj|BAC10549. nine-cis-epoxycarotenoid dioxygenase1 {Pisum sativum}, partial (43%); oligo-TC evalue 2e-33...
MT015903	XIIA	1.01203			TC82203 similar to GP|5381253|dbj|BAA82306.1 peroxidase {Nicotiana tabacum}, partial (47%); oligo-TC evalue 2e-33...
MT015524	XIIA	0.978793			TC77937 similar to GP|14715462|dbj|BAB62040. CjMDR1 {Coptis japonica}, partial (24%); oligo-TC evalue 6e-24...
MT014728	XIIA	0.905474			TC78224 similar to GP|5453379|gb|AAD43561.1| bacterial-induced peroxidase precursor {Gossypium hirsutum}, partial (93%); oligo-TC evalue 2e-20...
MT015980	XIIA	0.855207			TC82138 similar to SP|P32110|GTX6SOYBN Probable glutathione S-transferase (EC 2.5.1.18) (Heat shock protein 26A) (G2-4). [Soybean], partial (47%); oligo-TC evalue 2e-33...
MT009791	XIIA	0.802877			TC86798 similar to GP|1311386|pdb|1CBG| Cyanogenic Beta-Glucosidase Molid 1, Molecule Cyanogenic Beta-Glucosidase, Chain Null, Ec 3.2., partial (97%); oligo-TC evalue 1e-28...
MT015051	XIIA		0.98404	1.10854	TC85153 similar to GP|2245683|gb|AAC98519.1| peroxidase precursor {Glycine max}, complete; oligo-TC evalue 2e-33...
MT015067	XIIA		0.847651	1.17059	TC85170 homologue to PIR|JC4781|JC4781 peroxidase (EC 1.11.1.7) 1C precursor - alfalfa, complete; oligo-TC evalue 2e-33...
MT014072	XIIA			-1.34593	TC77400 similar to GP|1247325|emb|CAA01814.1 beta-1 3-glucanase {Glycine max}, partial (88%); oligo-TC evalue 2e-33...
MT007613	XIIA			-2.27541	TC86304 similar to PIR|T06776|T06776 gene GA protein - garden pea, partial (97%); oligo-TC evalue 2e-33...
MT014080	XIIA		0.962577		TC85172 weakly similar to GP|4760704|dbj|BAA77389.1 peroxidase 3 {Scutellaria baicalensis}, partial (88%); oligo-TC evalue 2e-33...
MT015763	XIIA			-0.870197	TC81227 weakly similar to GP|10798750|dbj|BAB16427. Elicitor inducible gene product Nt-SubE80 {Nicotiana tabacum}, partial (71%); oligo-TC evalue 2e-33...
MT015058	XIIA			-1.17409	TC85182 homologue to PIR|JC4780|JC4780 peroxidase (EC 1.11.1.7) 1B precursor - alfalfa, complete; oligo-TC evalue 2e-33...
MT006425	XIIA			0.889304	TC93159 weakly similar to GP|10177477|dbj|BAB10868. disease resistance protein-like {Arabidopsis thaliana}, partial (4%); oligo-TC evalue 2e-33...
MT014328	XIIA			0.81473	TC85843 weakly similar to GP|3687297|emb|CAA06614.1 5-epi-aristolochene synthase {Capsicum annuum}, partial (14%); oligo-TC evalue 2e-33...
MT014169	XIIA		-1.03663		TC76642 similar to GP|22266001|emb|CAC86467. Pprg2 protein {Medicago sativa}, complete; oligo-TC evalue 2e-33...
MT008899	XIIA		-1.09999	-1.61732	TC79452 similar to GP|20339360|gb|AAM19353.1 TIR-similar-domain-containing protein TSDC {Pisum sativum}, partial (19%); oligo-TC evalue 6e-27...
MT003218	XIIA	-0.842539		-0.9439	TC90010 similar to GP|5817349|gb|AAD52718.1| putative NBS-LRR type disease resistance protein {Pisum sativum}, partial (88%); oligo-TC evalue 2e-33...
MT000053	XIIA	-0.898234			BM813626 homologue to GP|16304410|gb| ascorbate peroxidase {Medicago sativa}, partial (44%); oligo-TC evalue 2e-33...
MT011658	XIIA	-1.17552		-3.37682	TC82236 similar to GP|12056928|gb|AAG48132.1 putative resistance protein {Glycine max}, partial (2%); oligo-TC evalue 2e-33...
MT015567	XIIA	-1.31758	-0.809097		TC78525 similar to GP|19911573|dbj|BAB86890. syringolide-induced protein 19-1-5 {Glycine max}, partial (81%); oligo-TC evalue 2e-33...
MT000707	XIIA	-2.12712	-1.97857	-1.7134	TC86358 homologue to PIR|T06786|T06786 6a-hydroxymaackiain methyltransferase (EC 2.1.1.-) - garden pea, complete; oligo-TC evalue 2e-33...
MT015446	XIIA	-3.47709		-1.21352	TC77584 similar to PIR|T07145|T07145 epoxide hydrolase homolog - soybean, partial (70%); oligo-TC evalue 2e-33...
MT015286	XIIB	1.66239	0.835045		TC85739 weakly similar to GP|8809649|dbj|BAA97200.1 ripening-related protein-like, contains similarity to pectinesterase {Arabidopsis thaliana}, partial (70%); oligo-TC evalue 2e-33...
MT015373	XIIB	1.65103	0.98046	0.997092	TC85963 similar to PIR|T09593|T09593 CIC protein cold-inducible - alfalfa, partial (80%); oligo-TC evalue 2e-33...
MT003152	XIIB	1.50435	1.19281	1.16525	TC88482 auxin influx carrier protein [Medicago truncatula]; oligo-TC evalue 2e-33...
MT009872	XIIB	0.94364			TC80360 PIR|T01970|T01970 probable wound-induced protein T9A4.6 - Arabidopsis thaliana, partial (21%); oligo-TC evalue 2e-33...
MT012817	XIIB		0.806718		TC91709 homologue to GP|21213868|emb|CAD12767. LHY protein {Phaseolus vulgaris}, partial (8%); oligo-TC evalue 2e-33...
MT001051	XIIB			-0.874762	TC78061 weakly similar to PIR|T10824|T10824 auxin-induced protein (clone MII-3) - mung bean, complete; oligo-TC evalue 2e-33...
MT013626	XIIB			-0.829354	TC82806 similar to GP|4097573|gb|AAD09515.1| GMFP7 {Glycine max}, partial (96%); oligo-TC evalue 2e-33...
MT014513	XIIB	-1.07912			TC78341 similar to GP|21555501|gb|AAM63873.1 embryo-specific protein-like {Arabidopsis thaliana}, partial (8%); oligo-TC evalue 2e-33...
MT001024	XIIB	-1.12105		-1.04366	TC79562 weakly similar to GP|15528611|dbj|BAB64633. putative 16.9 kDa heat shock protein {Oryza sativa (japonica cultivar-group)}, partial (48%) 0.019...
MT005091	XIIC	1.90184	0.972179		TC83095 similar to GP|9293910|dbj|BAB01813.1 geneid MXO21.1~unknown protein {Arabidopsis thaliana}, partial (45%); oligo-TC evalue 2e-33...
MT001178	XIIC	1.42458	1.33948		TC87257 similar to GP|16323382|gb|AAL15185.1 unknown protein {Arabidopsis thaliana}, partial (64%); oligo-TC evalue 2e-33...
MT011416	XIIC	1.37507	1.05191		TC81177 similar to GP|15293081|gb|AAK93651.1 unknown protein {Arabidopsis thaliana}, partial (28%); oligo-TC evalue 2e-30...
MT000187	XIIC	1.19378	1.14793		TC85580 similar to GP|13272443|gb|AAK17160.1 unknown protein {Arabidopsis thaliana}, partial (87%); oligo-TC evalue 2e-33...
MT008710	XIIC	1.16581			TC87347 similar to PIR|D86268|D86268 hypothetical protein AAF99821.1 [imported] - Arabidopsis thaliana, partial (8%); oligo-TC evalue 2e-30...
MT006278	XIIC	1.1623	1.09866	1.37776	TC84165 similar to GP|21539497|gb|AAM53301.1 putative protein {Arabidopsis thaliana}, partial (16%); oligo-TC evalue 2e-33...
MT011472	XIIC	1.03302	1.42002		TC82617 similar to GP|14190477|gb|AAK55719.1 AT5g64260/MSJ110 {Arabidopsis thaliana}, partial (47%); oligo-TC evalue 2e-33...
MT009384	XIIC	1.02694			TC79106 weakly similar to PIR|A86426|A86426 hypothetical protein AAG29710.1 [imported] - Arabidopsis thaliana, partial (11%); oligo-TC evalue 2e-33...
MT014093	XIIC	0.982911			TC78028 similar to GP|22136524|gb|AAM91340.1 unknown protein {Arabidopsis thaliana}, partial (86%); oligo-TC evalue 2e-33...
MT015347	XIIC	0.975352		0.938508	AW686806; oligo-TC evalue 2e-33...
MT006722	XIIC	0.923222			TC92663 similar to GP|9758655|dbj|BAB09121.1 emb|CAB66399.1~geneid MQJ16.3~strong similarity to unknown protein {Arabidopsis thaliana}, partial (4%); oligo-TC evalue 2e-33...
MT006628	XIIC	0.91655		1.11542	TC93268; oligo-TC evalue 2e-33...
MT014457	XIIC	0.893956	1.3556		TC77845 weakly similar to PIR|T49049|T49049 hypothetical protein T5P19.130 - Arabidopsis thaliana, partial (16%); oligo-TC evalue 2e-33...
MT004874	XIIC	0.858449	0.849128		TC82802 similar to GP|9802755|gb|AAF99824.1| Unknown protein {Arabidopsis thaliana}, partial (50%); oligo-TC evalue 2e-33...
MT005735	XIIC	0.857555	1.53748	1.16606	TC92407 similar to PIR|B84518|B84518 hypothetical protein At2g14520 [imported] - Arabidopsis thaliana, partial (27%); oligo-TC evalue 2e-33...
MT013507	XIIC	0.805979			TC93396; oligo-TC evalue 2e-33...
MT015022	XIIC			1.10112	TC83893 similar to PIR|T46205|T46205 hypothetical protein T8P19.120 - Arabidopsis thaliana, partial (12%); oligo-TC evalue 2e-33...
MT005050	XIIC			1.52936	TC92354 weakly similar to GP|20196897|gb|AAM14827.1 Expressed protein {Arabidopsis thaliana}, partial (6%); oligo-TC evalue 2e-33...
MT002581	XIIC		0.802014		TC88404 similar to GP|14335092|gb|AAK59825.1 At2g41760/T11A7.14 {Arabidopsis thaliana}, partial (72%); oligo-TC evalue 2e-33...
MT012225	XIIC		0.802014		TC93019 weakly similar to PIR|E84642|E84642 hypothetical protein At2g24960 [imported] - Arabidopsis thaliana, partial (8%); oligo-TC evalue 2e-33...
MT010473	XIIC			-1.07943	TC89892 weakly similar to PIR|T51377|T51377 hypothetical protein F1N1380 - Arabidopsis thaliana, partial (73%); oligo-TC evalue 2e-33...
MT007535	XIIC		0.853484		TC86111 similar to GP|23496343|gb|AAN36000.1 hypothetical protein {Plasmodium falciparum 3D7}, partial (2%); oligo-TC evalue 2e-33...
MT007488	XIIC			0.889424	TC77337 weakly similar to GP|4019275|gb|AAC95573.1| orf 48 {Ateline herpesvirus 3}, partial (8%); oligo-TC evalue 2e-33...
MT013161	XIIC			-0.87223	TC83172 weakly similar to GP|20042907|gb|AAM08735.1 Hypothetical protein {Oryza sativa (japonica cultivar-group)}, partial (31%); oligo-TC evalue 2e-33...
MT002987	XIIC		1.15773		TC89569 similar to PIR|H96576|H96576 hypothetical protein F22G10.17 [imported] - Arabidopsis thaliana, partial (60%); oligo-TC evalue 2e-33...
MT001284	XIIC			-1.01009	TC77948 similar to PIR|C85360|C85360 hypothetical protein AT4g30780 [imported] - Arabidopsis thaliana, partial (28%); oligo-TC evalue 2e-33...
MT002420	XIIC		1.5403	1.52216	TC88915 similar to GP|18252885|gb|AAL62369.1 unknown protein {Arabidopsis thaliana}, partial (85%); oligo-TC evalue 2e-33...
MT011873	XIIC			0.933032	TC91649 similar to GP|21700765|gb|AAG38144.1 unknown {Glycine max}, partial (93%); oligo-TC evalue 2e-33...
MT004133	XIIC		1.50393	1.03022	TC91516 similar to PIR|F86194|F86194 hypothetical protein [imported] - Arabidopsis thaliana, partial (5%); oligo-TC evalue 2e-33...
MT009720	XIIC			1.07885	TC80060 similar to PIR|D96574|D96574 hypothetical protein T3F20.24 [imported] - Arabidopsis thaliana, partial (32%); oligo-TC evalue 2e-33...
MT000339	XIIC		0.861982		TC77047 weakly similar to GP|18252925|gb|AAL62389.1 unknown protein {Arabidopsis thaliana}, partial (76%); oligo-TC evalue 2e-33...
MT001573	XIIC			-0.823091	TC78727 similar to GP|9294365|dbj|BAB02262.1 geneid T13O13.1~unknown protein {Arabidopsis thaliana}, partial (69%); oligo-TC evalue 2e-33...
MT005820	XIIC			1.07706	TC85043; oligo-TC evalue 2e-33...
MT011387	XIIC			0.85887	TC91029 similar to PIR|F96763|F96763 hypothetical protein F25P22.8 [imported] - Arabidopsis thaliana, partial (21%); oligo-TC evalue 2e-33...
MT009701	XIIC			-1.3349	TC89112; oligo-TC evalue 2e-33...
MT009299	XIIC			0.880902	TC79948 similar to PIR|A84830|A84830 hypothetical protein At2g40480 [imported] - Arabidopsis thaliana, partial (28%); oligo-TC evalue 2e-33...
MT007727	XIIC			-1.17839	TC86275 similar to PIR|E96603|E96603 unknown protein F14G9.26 [imported] - Arabidopsis thaliana, partial (51%); oligo-TC evalue 2e-33...
MT005963	XIIC			-1.05321	TC84929; oligo-TC evalue 2e-33...
MT000444	XIIC			1.34767	TC86063 weakly similar to GP|16323382|gb|AAL15185.1 unknown protein {Arabidopsis thaliana}, partial (46%); oligo-TC evalue 2e-33...
MT009157	XIIC			-1.41898	TC88314 similar to GP|8843774|dbj|BAA97322.1 geneid MYN8.6~similar to unknown protein~sp|P29618 {Arabidopsis thaliana}, partial (71%); oligo-TC evalue 2e-33...
MT000399	XIIC		0.905229		TC77159 weakly similar to GP|16648669|gb|AAL25527.1 At1g56580/F25P1218 {Arabidopsis thaliana}, partial (65%); oligo-TC evalue 2e-33...
MT015627	XIIC			-1.25399	TC79321 similar to GP|21439796|emb|CAD35171. unnamed protein product {Glycine max}, partial (76%); oligo-TC evalue 2e-33...
MT010505	XIIC		-1.27157		TC80080 similar to GP|9802755|gb|AAF99824.1| Unknown protein {Arabidopsis thaliana}, partial (5%); oligo-TC evalue 2e-33...
MT015188	XIIC			-1.26603	TC85328 similar to GP|21439796|emb|CAD35171. unnamed protein product {Glycine max}, complete; oligo-TC evalue 2e-33...
MT008520	XIIC			-0.845003	TC78716 weakly similar to PIR|E84652|E84652 hypothetical protein At2g25770 [imported] - Arabidopsis thaliana, partial (22%); oligo-TC evalue 2e-33...
MT006704	XIIC			-1.04325	TC93500 similar to GP|16648766|gb|AAL25574.1 AT5g47860/MCA2320 {Arabidopsis thaliana}, partial (31%); oligo-TC evalue 2e-33...
MT001023	XIIC			-0.879363	TC78168 similar to GP|18076028|emb|CAC80079. mercuric ion reductase {Pseudomonas sp.}, partial (2%); oligo-TC evalue 2e-33...
MT008583	XIIC		-1.00579		TC87416 homologue to GP|19310617|gb|AAL85039.1 unknown protein {Arabidopsis thaliana}, partial (22%); oligo-TC evalue 2e-33...
MT005018	XIIC		0.831325		TC84768; oligo-TC evalue 2e-33...
MT006196	XIIC		-1.30845		BE324725 similar to GP|5031281|gb|A unknown {Prunus armeniaca}, partial (16%); oligo-TC evalue 2e-33...
MT012855	XIIC			0.820068	TC83284; oligo-TC evalue 2e-33...
MT008726	XIIC		-1.41003	-1.29715	TC87700 weakly similar to PIR|S31196|S31196 hypothetical protein - potato, partial (47%); oligo-TC evalue 2e-33...
MT002552	XIIC			1.22554	TC80100 similar to GP|21618014|gb|AAM67064.1 unknown {Arabidopsis thaliana}, partial (59%); oligo-TC evalue 2e-33...
MT004849	XIIC		-0.885817		TC82646 weakly similar to GP|21553680|gb|AAM62773.1 unknown {Arabidopsis thaliana}, partial (34%); oligo-TC evalue 2e-33...
MT013786	XIIC		-0.930747		TC84863 similar to GP|23498480|emb|CAD50431. hypothetical protein, hypothetical protein with PP2C domain {Plasmodium falciparum 3D7}, partial (0%); oligo-TC evalue 2e-33...
MT011610	XIIC		-2.88905	-2.17003	TC88854 similar to GP|7767667|gb|AAF69164.1| F27F5.26 {Arabidopsis thaliana}, partial (22%); oligo-TC evalue 2e-33...
MT003927	XIIC		1.21502		TC81761 similar to PIR|A86446|A86446 unknown protein [imported] - Arabidopsis thaliana, partial (68%); oligo-TC evalue 2e-33...
MT013146	XIIC			-0.982209	TC93734 similar to PIR|T46027|T46027 hypothetical protein T10K17.260 - Arabidopsis thaliana, partial (10%); oligo-TC evalue 2e-33...
MT008851	XIIC			-0.838434	TC79205 similar to GP|19310484|gb|AAL84976.1 AT3g29240/MXO219 {Arabidopsis thaliana}, partial (38%); oligo-TC evalue 2e-33...
MT006769	XIIC		1.30594		TC83849; oligo-TC evalue 2e-33...
MT002900	XIIC			-0.83096	TC88712 weakly similar to GP|9294466|dbj|BAB02685.1 gb|AAD14522.1~geneid MGF10.2~similar to unknown protein {Arabidopsis thaliana}, partial (48%); oligo-TC evalue 2e-33...
MT007028	XIIC			-0.82547	TC76540 homologue to GP|6581004|gb|AAF18411.1| putative integral membrane protein {Phaseolus vulgaris}, complete; oligo-TC evalue 2e-33...
MT011797	XIIC			-1.02687	TC90327 similar to GP|19310601|gb|AAL85031.1 unknown protein {Arabidopsis thaliana}, partial (22%); oligo-TC evalue 2e-33...
MT001402	XIIC			1.71189	TC87468 similar to GP|17473624|gb|AAL38275.1 unknown protein {Arabidopsis thaliana}, partial (24%); oligo-TC evalue 2e-33...
MT001805	XIIC		-1.7498	-0.808593	TC79328 weakly similar to GP|20259480|gb|AAM13860.1 unknown protein {Arabidopsis thaliana}, partial (18%); oligo-TC evalue 2e-33...
MT004685	XIIC		-0.95673		TC82745 weakly similar to GP|22136738|gb|AAM91688.1 unknown protein {Arabidopsis thaliana}, partial (28%); oligo-TC evalue 2e-33...
MT000653	XIIC			-0.865724	TC86446; oligo-TC evalue 2e-33...
MT005839	XIIC			-1.12029	TC82187 weakly similar to GP|21553792|gb|AAM62885.1 unknown {Arabidopsis thaliana}, partial (13%); oligo-TC evalue 2e-33...
MT015686	XIIC		-0.832222		TC76967 weakly similar to GP|10176875|dbj|BAB10082. MtN19-like protein {Arabidopsis thaliana}, partial (18%); oligo-TC evalue 6e-24...
MT006055	XIIC		-0.966537		TC93653 similar to GP|5031283|gb|AAD38147.1| unknown {Prunus armeniaca}, partial (30%); oligo-TC evalue 2e-33...
MT015230	XIIC		-1.44617	-0.869558	TC85488 weakly similar to GP|21593737|gb|AAM65704.1 unknown {Arabidopsis thaliana}, partial (65%); oligo-TC evalue 2e-33...
MT003217	XIIC			-0.881389	TC88994 similar to GP|20260620|gb|AAM13208.1 unknown protein {Arabidopsis thaliana}, partial (16%); oligo-TC evalue 2e-33...
MT003132	XIIC		-0.932218		TC89970 weakly similar to GP|15290006|dbj|BAB63700. hypothetical protein {Oryza sativa (japonica cultivar-group)}, partial (17%); oligo-TC evalue 2e-33...
MT010945	XIIC	-0.847449			TC90487 similar to GP|21553516|gb|AAM62609.1 unknown {Arabidopsis thaliana}, partial (69%); oligo-TC evalue 2e-33...
MT007572	XIIC	-0.878017		-0.973347	TC86284 weakly similar to GP|21430614|gb|AAM50985.1 RE28286p {Drosophila melanogaster}, partial (6%); oligo-TC evalue 2e-33...
MT002064	XIIC	-0.892685			TC79435 similar to GP|21555364|gb|AAM63841.1 unknown {Arabidopsis thaliana}, partial (74%); oligo-TC evalue 2e-33...
MT010088	XIIC	-0.898058	-0.869209		TC86947 similar to GP|12324714|gb|AAG52317.1 unknown protein, 24499-21911 {Arabidopsis thaliana}, complete; oligo-TC evalue 2e-33...
MT014739	XIIC	-0.911195			AW697211 similar to GP|15217284|gb| Hypothetical protein {Oryza sativa} [Oryza sativa (japonica cultivar-group)], partial (6%); oligo-TC evalue 2e-33...
MT002148	XIIC	-0.917291		-0.844131	TC79630; oligo-TC evalue 2e-33...
MT004827	XIIC	-0.918385			TC90677 similar to GP|8453100|gb|AAF75234.1| short-root protein {Arabidopsis thaliana}, partial (12%); oligo-TC evalue 2e-33...
MT009984	XIIC	-0.933806			TC80603 similar to GP|17381194|gb|AAL36409.1 unknown protein {Arabidopsis thaliana}, partial (29%); oligo-TC evalue 2e-33...
MT014612	XIIC	-0.938841	-0.972183	-1.11301	TC79467 weakly similar to PIR|T05879|T05879 hypothetical protein T29A15.230 - Arabidopsis thaliana, partial (68%); oligo-TC evalue 2e-33...
MT000327	XIIC	-0.954931	-0.904569		TC77080 similar to GP|10177297|dbj|BAB10558. contains similarity to unknown protein~geneid MDC12.13~pir||T06706 {Arabidopsis thaliana}, partial (67%); oligo-TC evalue 2e-33...
MT011566	XIIC	-0.964344	-0.883506	-1.03634	TC91438; oligo-TC evalue 3e-29...
MT010357	XIIC	-0.978037			TC90305 similar to PIR|D96610|D96610 probable integral membrane protein T8L23.9 [imported] - Arabidopsis thaliana, partial (65%); oligo-TC evalue 2e-33...
MT006465	XIIC	-0.979502			TC82426; oligo-TC evalue 4e-31...
MT008863	XIIC	-1.01822	-1.21003		TC88231 similar to GP|21553612|gb|AAM62705.1 unknown {Arabidopsis thaliana}, partial (11%); oligo-TC evalue 2e-33...
MT013259	XIIC	-1.0368	-1.18759		TC91825; oligo-TC evalue 2e-33...
MT008574	XIIC	-1.0517			TC87499 weakly similar to GP|4582460|gb|AAD24844.1| unknown protein {Arabidopsis thaliana}, partial (63%); oligo-TC evalue 2e-33...
MT007220	XIIC	-1.0888			TC76860 similar to GP|14488088|gb|AAK63864.1 AT4g01150/F2N118 {Arabidopsis thaliana}, partial (68%); oligo-TC evalue 2e-33...
MT006820	XIIC	-1.0946		-1.73272	TC85086 similar to GP|4510376|gb|AAD21464.1| unknown protein {Arabidopsis thaliana}, partial (15%); oligo-TC evalue 2e-33...
MT009007	XIIC	-1.10777			TC88648 similar to GP|5306268|gb|AAD42000.1| expressed protein {Arabidopsis thaliana}, partial (59%); oligo-TC evalue 2e-33...
MT008476	XIIC	-1.22621			TC87535 similar to GP|19310542|gb|AAL85004.1 unknown protein {Arabidopsis thaliana}, partial (86%); oligo-TC evalue 2e-33...
MT007847	XIIC	-1.27405			TC86723 similar to PIR|B96562|B96562 unknown protein [imported] - Arabidopsis thaliana, partial (66%); oligo-TC evalue 2e-33...
MT001452	XIIC	-1.6239	-2.00139		BG648637 similar to GP|20197290|gb| expressed protein {Arabidopsis thaliana}, partial (17%); oligo-TC evalue 2e-33...
MT011577	XIIC	-1.6681		-0.954209	TC90756 similar to PIR|T41394|T41394 hypothetical serine-rich protein - fission yeast (Schizosaccharomyces pombe), partial (7%); oligo-TC evalue 2e-33...
MT002947	XIIC	-1.89819		-0.802765	TC80836 similar to GP|23499268|emb|CAD51348. hypothetical protein {Plasmodium falciparum 3D7}, partial (1%); oligo-TC evalue 2e-33...
MT014585	XIIC	-2.1191	-1.03272		TC79114 similar to GP|10177075|dbj|BAB10517. geneid MKP11.15~unknown protein {Arabidopsis thaliana}, partial (32%); oligo-TC evalue 2e-33...
MT010902	XIIC	-3.2447	-2.39486		TC82093; oligo-TC evalue 2e-33...
MT000284	XIV			-0.816999	TC76971 SP|Q9FVL0|HBL1MEDSA Non-symbiotic hemoglobin 1 (MEDsa GLB1). [Alfalfa] {Medicago sativa}, complete; oligo-TC evalue 2e-33...
MT010544	XIV			-0.802765	TC80702 similar to GP|8978271|dbj|BAA98162.1 FRO1-like protein, NADPH oxidase-like {Arabidopsis thaliana}, partial (13%); oligo-TC evalue 1e-28...
MT013821	XIV		-1.2231		TC82631 similar to GP|21553698|gb|AAM62791.1 putative growth inhibitory protein {Arabidopsis thaliana}, partial (67%); oligo-TC evalue 2e-33...
MT016454	XIV	-0.82426			AJ846179 PUTATIVE Auxin down regulated protein ADR11 like AutoInterpro: Plant lipid transfer seed storage trypsin alpha amylase inhibitor...
MT010406	XIV	-0.894052		-0.909021	TC80909 weakly similar to SP|Q05753|AKRARATH Ankyrin repeat protein (AKRP). [Mouse-ear cress] {Arabidopsis thaliana}, partial (21%); oligo-TC evalue 2e-33...
MT012190	XIV	-0.96318			TC93214 similar to GP|10177918|dbj|BAB11329. kinesin-like protein {Arabidopsis thaliana}, partial (22%); oligo-TC evalue 2e-33...
MT007194	XIV	-1.01566		-0.810967	TC85629; oligo-TC evalue 2e-33...
MT008001	XIV	-1.10881	-1.32912	-2.37327	TC86634 similar to GP|9759532|dbj|BAB10998.1 outer membrane lipoprotein-like {Arabidopsis thaliana}, partial (95%); oligo-TC evalue 2e-33...
MT015326	XIV	-1.36595	-2.02207		TC85919 similar to GP|3204108|emb|CAA07230.1 putative deoxycytidylate deaminase {Cicer arietinum}, partial (95%); oligo-TC evalue 2e-33...
